# Supplementary material for: Structural insights into Siglec-15 reveal glycosylation dependency for its interaction with T cells through integrin CD11b
Source: Nat Commun. 2023 Jun 13;14:3496. doi: 10.1038/s41467-023-39119-8 (PMC10264397; doi:10.1038/s41467-023-39119-8)
Supplement: Supplementary file 4 — Source Data [file 41467_2023_39119_MOESM4_ESM.xlsx]

## Sheet: Figure 2C
		Unstimulated				Day 1				Day 4
SNA binding	CD8 + T cells	10534	5755	9784	18188	31241	33261	37490	44637	54019	49064	59275	48763
	CD4+ T cells	10152	8720	10318	16081	30542	30174	33664	39578	49719	43539	57213	52093
MAL II binding	CD8 + T cells	3150	2064	3147	2734	7733	4682	4597	4929	22189	21752	21788	28408
	CD4+ T cells	4210	2701	3168	2948	7535	5625	4523	4784	22347	27009	27751	25501

## Sheet: Figure 2D
	SNA Binding					MAL II Binding
	CD8+ T cells		CD4+ T cells			CD8+ T cells		CD4+ T cells
	IgG Fc+Lectin	S15-Fc + Lectin	IgG Fc+Lectin	S15-Fc + Lectin		IgG Fc+Lectin	S15-Fc + Lectin	IgG Fc+Lectin	S15-Fc + Lectin
	24506	20010	34455	19819		10721	6110	12042	6172
	40123	14595	37738	13743		13483	6398	11400	4657
	40189	18359	45569	16779		11221	6662	11440	5643
	34680	18737	42936	17529		14381	7088	16657	6875

## Sheet: Figure 2E
	CD4+ T cells			CD8+ T cells
	Siglec-15 WT	Deglycosilated cells		Siglec-15 WT	Deglycosilated cells
	1215	204		1016	130
	1548	239		1696	206
	892	174		1039	137
	1075	312		1505	308

## Sheet: Figure 2G 
	CD4			CD8
	2115	1038		2665	1144
	1358	635		1565	637
	1481	1217		1561	1227
	784	332		630	379
	1936	1170		2429	1366
	2266	1198		2214	1079
	1340	642		1395	606

## Sheet: Figure 2H
	CD4+ T cells			CD8+ T cells
	S15 WT	S15 R143A		S15 WT	S15 R143A
	1215	90.7		1016	14.2
	1548	62.1		1696	12.3
	892	56.5		1039	10.5
	1075	69		1505	16.8

## Sheet: Figure 3B
	CD4+ T cells			CD8+ T cells
	Siglec-15-Fc	Siglec-15-Fc + 5G12		Siglec-15-Fc	Siglec-15-Fc + 5G12
	892	7.97		1016	3.31
	1075	16.7		1696	2.51
	1215	3.88		1039	1.64
	1548	11.5		1505	4.11

## Sheet: Figure 4A
	Siglec-15_d1d1_mVenus (20uM) : 1-O-aminohexyl-3-sialyllactose (800 uM)							Siglec-15_d1d1_mVenus (20uM) : 1-O-aminohexyl-6-sialyllactose (800 uM)							Siglec-15_d1d1_mVenus (20uM) : STn-Ser (800 uM)
	Unit	Chemical shift (ppm)	Proton	Absolute STD	Relative STD	Overlaps		Unit	Chemical shift (ppm)	Proton	Absolute STD	Relative STD	Overlaps		Unit	Chemical shift (ppm)	Proton	Absolute STD	Relative STD	Overlaps
	aminohexyl (*)	3.70	a1	0.0536	0.48	*5		aminohexyl (*)	3.70	a1	0.0110	0.13			Serine	4.00	HA	0.0034	0.25	*1
		3.94	a2	0.0206	0.19				3.95	a2	0.0314	0.37	*6			3.90	HB1	0.0050	0.37	*2
		1.66	b	0.0089	0.08	*4			1.66	b	0.0035	0.04				4.13	HB2	0.0032	0.24
		1.42	c	0.0093	0.08	*3			1.43	c	0.0035	0.04			α-GalNAc (Y)	2.05	NHAc	0.0022	0.16
		1.42	d	0.0093	0.08	*3			1.43	d	0.0035	0.04				4.90	H1	ND	ND
		1.69	e	0.0089	0.08	*4			1.69	e	0.0035	0.04				4.17	H2	0.0040	0.29
		3.00	f	0.0118	0.11				3.01	f	0.0059	0.07				3.95	H3	0.0031	0.23
	β-Glucose (X)	4.50	H1	ND	ND			β-Glucose (X)	4.51	H1	ND	ND				4.00	H4	0.0034	0.25	*1
		3.30	H2	0.0480	0.43				3.33	H2	0.0167	0.2				4.04	H5	0.0045	0.33
		3.65	H3	0.0696	0.63	*2			3.67	H3	0.0364	0.43	*2			3.71	H6a	0.0068	0.5
		3.67	H4	0.0491	0.44				3.62	H4	0.0182	0.22	*1			3.93	H6b	0.0062	0.46
		3.60	H5	0.0694	0.62	*1			3.62	H5	0.0182	0.22	*1		α-Neu5Ac (Z)	2.04	NHAc	0.0113	0.82
		3.83	H6a	0.0356	0.32				3.80	H6a	0.0149	0.18				1.70	H3 ax	ND	ND
		4.00	H6b	0.0364	0.33				3.99	H6b	0.0242	0.29	*3			2.75	H3 eq	ND	ND
	β-Galactose (Y)	4.55	H1	ND	ND			β-Galactose (Y)	4.44	H1	ND	ND				3.68	H4	0.0115	0.84
		3.58	H2	0.0441	0.4				3.57	H2	0.0319	0.38				3.85	H5	0.0073	0.53
		4.13	H3	0.0520	0.47				3.68	H3	0.0364	0.43	*2			3.72	H6	0.0083	0.61
		3.97	H4	0.0517	0.47				3.94	H4	0.0314	0.37	*6			3.59	H7	0.0137	1
		3.72	H5	0.0468	0.42				3.82	H5	0.0353	0.42				3.90	H8	0.0050	0.37	*2
		3.75	H6a	0.0416	0.37				3.59	H6a	0.0328	0.39				3.65	H9a	0.0081	0.59
		3.75	H6b	0.0416	0.37				3.98	H6b	0.0242	0.29	*3			3.90	H9b	0.0050	0.37	*2
	α-Neu5Ac (Z)	2.04	NHAc	0.1111	1			α-Neu5Ac (Z)	2.04	NHAc	0.0841	1
		1.82	H3 ax	0.0491	0.44				1.76	H3 ax	0.0335	0.4
		2.76	H3 eq	0.0525	0.47				2.72	H3 eq	0.0335	0.4
		3.69	H4	0.0536	0.48	*5			3.66	H4	0.0397	0.47	*4
		3.87	H5	0.0711	0.64				3.87	H5	0.0555	0.66
		3.63	H6	0.0696	0.63	*2			3.73	H6	0.0700	0.83
		3.61	H7	0.0694	0.62	*1			3.58	H7	0.0683	0.81
		3.91	H8	0.0816	0.73				3.90	H8	0.0529	0.63	*5
		3.65	H9a	0.0696	0.63	*2			3.65	H9a	0.0397	0.47	*4
		3.89	H9b	0.0733	0.66				3.89	H9b	0.0529	0.63	*5

## Sheet: Figure 5A
	Concentrations	Siglec-15-Fc WT			Siglec-15-Fc R143A			IgG-Fc
	0	0.049	0.048	0.046	0.047	0.049	0.048	0.049	0.05	0.05
	5.78		0.158	0.155	0.095	0.101	0.093	0.047	0.047	0.049
	11.56	0.378	0.293	0.24	0.121	0.121	0.111	0.049	0.053
	23.12	0.529	0.449	0.454	0.164	0.178	0.192	0.052	0.048	0.046
	46.25	0.742	0.604	0.659	0.227	0.218	0.222	0.051	0.049	0.051
	92.5	1.139	0.928	1.004	0.387	0.412	0.388	0.055	0.053	0.049

## Sheet: Figure 5C
	Absolute STD intensities for sTn-Ser antigen/ Siglec15
	WithoutCD11b/CD18	WithCD11b/CD18
Y4	1.4	0.9
Z9b	2.9	2.1
Z5	3.4	2.5
ZH3eq	2.1	1.3
ZH3ax	1.9	1.2
ZAc	6.5	4.8

## Sheet: Figure 5E
	CD4+ T cells			CD8+ T cells
	Isotype	αCD11b (M1-70)		Isotype	αCD11b (M1-70)
	2063	1782		3718	3213
	2284	1148		6773	3075
	2808	1484		6067	3035
	2203	1216		5329	2634

[truncated: 6 more sheets: Figure 5F, Figure 5G, Supplementary Fig. 1, Supplementary Fig. 17A, Supplementary Table 3, Supplementary Fig.17B]
